# Supplementary material for: Integrated Microbiology and Metabolomics Analysis Reveal Responses of Soil Bacterial Communities and Metabolic Functions to N-Zn Co-Fertilization in the Rhizosphere of Tea Plants (Camellia sinensis L.)
Source: Plants (Basel). 2025 Jun 12;14(12):1811. doi: 10.3390/plants14121811 (PMC12197272; doi:10.3390/plants14121811)
Supplement: Supplementary file 1 [file plants-14-01811-s001.zip]

Archive with 1 entries (1 files):
- plants-3628310-supplementary.pdf
